# Supplementary material for: Nurses and Managers’ Time Management Skills Assessment: A National Survey in the Italian Healthcare Setting
Source: Nurs Rep. 2024 Aug 23;14(3):2107–16. doi: 10.3390/nursrep14030157 (PMC11417711; doi:10.3390/nursrep14030157)
Supplement: Supplementary file 1 [file nursrep-14-00157-s001.zip]

Archive with 1 entries (1 files):
- nursrep-3034731-supplementary.pdf
